# Supplementary material for: High Temperature Alters Anthocyanin Concentration and Composition in Grape Berries of Malbec, Merlot, and Pinot Noir in a Cultivar-Dependent Manner
Source: Plants (Basel). 2022 Mar 30;11(7):926. doi: 10.3390/plants11070926 (PMC9003205; doi:10.3390/plants11070926)
Supplement: Supplementary file 1 [file plants-11-00926-s001.zip]

Archive with 1 entries (1 files):
- plants-1639913-supplementary.pdf
